# Supplementary material for: Integrative multi-omics analyses unravel the immunological implication and prognostic significance of CXCL12 in breast cancer
Source: Front Immunol. 2023 Jul 26;14:1188351. doi: 10.3389/fimmu.2023.1188351 (PMC10410148; doi:10.3389/fimmu.2023.1188351)
Supplement: Supplementary file 1 [file Table_1.xlsx]

## Sheet: Sheet1
List of 402 genes from the red module of the WGCNA analysis.	Results of univariate Cox regression analysis
EPYC	VAT1L
SHISA2	TNFSF4
MMP10	TMEM92
SAMD11	TLL2
MMP13	SDC1
SLC1A1	RORB
ADAMTS16	PCSK9
MUM1L1	NRN1
FAM189A1	NKX3_2
ADCY2	NACAD
COL11A1	JPH3
CYP26A1	GRP
SLC24A2	GJA1
GRP	DACT1
KLK4	CSMD2
CNTN1	CLTCL1
IGFL2	CCDC8
NRK	BMP8B
PAX1	ADAMTS2
CD177
KIAA1199
NRG1
NETO1
CNTN3
ASPN
BMP7
PTPRN
KERA
CORIN
FBN2
WISP2
SSTR2
ST8SIA2
CSDC2
ATP6V0D2
COMP
C4orf31
EDN2
EYA4
MMP3
COL7A1
ENTPD3
BMP4
COL10A1
TMEM90B
OMD
AMPH
SEMA3D
SCT
LRRC17
TNFRSF11B
PLEKHB1
SLC38A4
MMP11
PDZRN4
LINC00922
KLKP1
PCSK9
GALNT5
FAT3
GABRB2
FAM155A
SHISA6
LRRC15
NEFM
NKX3-2
KIAA1210
TGFB2
FLJ16779
LOC554202
SORCS2
KANK4
DNAJC22
LPPR5
NALCN
PRKG2
GPR1
GALNTL2
CHRNA1
TMEM130
GJB2
SFRP4
ITGB6
FST
ERMN
MATN3
SPOCD1
PPAPDC1A
NKX6-1
CHRNA6
WNT7B
PTH1R
OPCML
KIAA1644
HUNK
STMN2
TNC
DPT
FGF5
ITGA11
IGFBP5
HMCN1
ATP8A2
NPTX2
CNN1
GPC6
TLL2
ST6GAL2
PAX9
DRD4
PTPRD
GJA1
ARSE
KCND2
GLIS1
EPHA3
BMP8B
WNT5A
JPH3
LAMA1
NUDT10
ADAM23
C20orf103
INHBA
ALPK2
GRIA3
OSR2
F13A1
COL8A1
FNDC1
CSMD2
C1QTNF3
DIO2
CILP2
NCAM1
SLITRK4
SPSB4
CDH2
LY6H
NKAIN3
FMO1
EGLN3
DPP4
PITX2
SPON1
GXYLT2
ODZ3
HTRA3
EMX2OS
RORB
PAX3
TNFSF11
SALL1
GREM1
CCDC8
HOXA11
CDK15
MME
PODN
POSTN
PAPSS2
SFRP2
COL12A1
COL3A1
C8orf48
ADAM12
MEG3
CREB3L1
FLNC
FLRT2
MFAP5
RGS4
SLC38A5
WISP1
PRPH2
FBN1
EMX2
AMIGO2
SGCD
CPXM1
TNFRSF19
FN1
PPFIA2
CPN2
NKD2
UBE2QL1
SPOCK1
THBS2
HECW1
COL1A1
ISM1
COL1A2
NEGR1
NKAIN4
SSC5D
VCAN
TENM3-AS1
ABCC3
C12orf53
COL8A2
SALL4
CCBE1
TMEM92
SHANK1
IGFL3
DCN
PLN
PCDH7
CLDN14
XG
PID1
PAPPA
KIF26B
ADAMTS2
C11orf53
ARHGAP28
COL5A2
PPEF1
WNT2
ARSJ
SLC35D3
CCDC80
MRGPRF
COLEC12
TWIST2
KCNJ15
CPZ
COL13A1
GDF6
COL5A1
FGF14
ENOX1
NACAD
PLA2G5
UCN2
PODNL1
CTGF
ARSI
TMEM200B
CCRL1
CYS1
FAM180A
SUSD5
SULF1
BNC2
FAM133A
EMILIN1
RARRES2
MAGEL2
KLK2
NLRP12
ZFHX4
SLC24A3
RASGRF2
ASAM
ADAMTS14
HMGA2
HOXB7
CD109
VGLL3
PLAU
SERPINE1
LOX
VAT1L
ADAMTS5
ALDH1L2
COL6A3
SGCE
MXRA5
BEAN1
MMP28
SLIT3
HOXD1
FIBIN
IL13RA2
CLEC11A
GLIS3
MN1
FBLN2
CDC42EP5
TPM2
CADPS
P4HA3
C1orf70
AHNAK2
LMOD1
ITGBL1
MMP2
SCARF2
MYL3
PROC
ZNF469
ZFHX4-AS1
MXRA8
PDLIM3
FGF1
CHRNA3
GRIN2D
SGIP1
LUM
NOG
ZNF365
TBX18
ECM2
GULP1
PDGFRA
TMEM119
CDH11
GJA3
SEMA3A
GLI2
PDGFRL
SPON2
DGKI
SRPX
WFDC1
PRDM6
HAS2
COL16A1
PRRX2
RCN3
PRSS23
FAP
CXCL12
GAS1
ZFPM2
AEBP1
TBX5
COL6A2
NBLA00301
COL5A3
HOXA11AS
GLT8D2
DACT1
SDC1
CAMK2A
C7orf10
TAGLN
HS3ST3A1
RAB31
ODZ4
MFRP
ANTXR1
RASL11B
CRYGN
CTSK
MFAP2
NKD1
GAS7
HTRA1
PPP1R3G
TM6SF2
KCNJ12
NRN1
MSRB3
PDE10A
C9orf110
COL6A1
C14orf37
RFX8
PRKCDBP
LRCH2
EVC2
TWIST1
BEND6
LILRA2
C10orf72
ADAMTSL2
HAND2
KIF7
FHOD3
MEGF6
SPARC
MYLK
NBL1
A4GALT
PDPN
TNFSF4
ADAMTS6
SERPINF1
DIRC1
AKT3
LEPREL2
TNFRSF12A
CRISPLD2
INSRR
DSEL
TMEM132B
DKK3
COPZ2
HIC1
UST
FNDC4
SGMS2
DACT3
MDGA1
CLTCL1
NOX4
CNIH3
FBLN1
IL11
ACTA2
